# Supplementary material for: Orlistat ameliorates lipid dysmetabolism in high-fat diet-induced mice via gut microbiota modulation
Source: Front Microbiol. 2025 Feb 6;16:1480500. doi: 10.3389/fmicb.2025.1480500 (PMC11839628; doi:10.3389/fmicb.2025.1480500)
Supplement: Supplementary file 2 [file Data_Sheet_1.xlsx]

## Sheet: Sheet1
Experiment 1
	ND				HFD				ORL				ABX+ORL
	Supplemental amount	Residual amount	Average intake amount		Supplemental amount	Residual amount	Average intake amount		Supplemental amount	Residual amount	Average intake amount		Supplemental amount	Residual amount	Average intake amount
1week	371.4	171.9	39.9		156.9	41.6	19.2167		206.5	39.5	18.5556		216.8	91.4	13.9333
2week	271.9	85.6	37.26		242.3	117.4	20.8167		222.5	52.9	18.8444		220	67.9	16.9
3week	387.9	190.4	39.5		304.5	139.1	27.5667		235.4	41.5	21.5444		236.3	79	17.4778
4week	336.9	174.1	32.56		310.7	128.3	30.4		246.2	48.5	21.9667		200.6	48.5	16.9
5week	353.9	157.6	39.26		279.9	121.3	26.4333		273	26.6	27.3778		236.6	69	18.6222
6week	330.5	157.8	34.54		286.9	126.1	26.8		316.7	17.9	33.2		265.4	75.5	21.1
7week	357.1	184.9	34.44		229.4	94.9	22.4167		331.9	96.5	26.1556		297.2	179.4	13.0889
8week	323.2	134.2	37.8		318.8	135.1	30.6167		480.4	151.2	36.5778		263.1	102.7	17.8222
9week	412.5	218.9	38.72		339.4	197.2	23.7		307.3	67.8	26.6111		243.3	115.7	14.1778
10week	424.2	255	33.84		326.9	187.6	23.2167		299.4	70.2	25.4667		323.3	225.5	10.8667
Experiment 2
	ND				HFD				FMT-HFD				FMT-ORL
	Supplemental amount	Residual amount	Average intake amount		Supplemental amount	Residual amount	Average intake amount		Supplemental amount	Residual amount	Average intake amount		Supplemental amount	Residual amount	Average intake amount
0-7d	306.4	80.1	25.1444		259.5	111.2	16.4778		344.1	217.7	14.0444		306.2	192	12.6889
7-9d	296.4	238.3	6.45556		290.2	231.7	6.5		314.7	277.7	4.11111		281.5	246.9	3.84444
9-11d	238.3	179.9	6.48889		255.3	199.7	6.17778		277.7	223.6	6.01111		246.9	205.7	4.57778
11-13d	259.4	169.8	9.95556		199.7	143.8	6.21111		223.6	171.8	5.75556		195.7	163.6	3.56667
13-15d	169.8	115.6	6.02222		143.8	103.2	4.51111		243.8	193.9	5.54444		286.6	251.2	3.93333
15-17d	157.4	37.8	13.2889		159.9	110.5	5.48889		310.8	242.2	7.62222		311.7	254.9	6.31111
17-19d	264.2	176.7	9.72222		359.3	308.5	5.64444		232.2	183.2	5.44444		248.9	195.5	5.93333
19-21d	200.1	135.7	7.15556		308.5	258.2	5.58889		185.6	140.5	5.01111		175.5	129.8	5.07778
